# Supplementary material for: Metagenomic Detection and Genetic Characterization of Human Sapoviruses among Children with Acute Flaccid Paralysis in Nigeria
Source: Pathogens. 2024 Mar 19;13(3):264. doi: 10.3390/pathogens13030264 (PMC10976229; doi:10.3390/pathogens13030264)
Supplement: Supplementary file 1 [file pathogens-13-00264-s001.zip]

Archive with 1 entries (1 files):
- pathogens-2857270-supplementary.pdf
